# Supplementary material for: Digital Cognitive Behavioural Therapy for Insomnia Delivered Within a Crenotherapy Setting: Results from a Multicentre Proof-of-Concept Randomised Controlled Trial
Source: J Clin Med. 2026 Mar 12;15(6):2176. doi: 10.3390/jcm15062176 (PMC13027175; doi:10.3390/jcm15062176)
Supplement: Supplementary file 1 [file jcm-15-02176-s001.zip]

Archive with 1 entries (1 files):
- jcm-4169170-supplementary.pdf
